# Supplementary material for: What’s in a Name? Parents’ and Healthcare Professionals’ Preferred Terminology for Pathogenic Variants in Childhood Cancer Predisposition Genes
Source: J Pers Med. 2022 Aug 18;12(8):1327. doi: 10.3390/jpm12081327 (PMC9410181; doi:10.3390/jpm12081327)
Supplement: Supplementary file 1 [file jpm-12-01327-s001.zip]

Archive with 1 entries (1 files):
- jpm-1828116-supplementary.pdf
